# Supplementary material for: Quantum Dot Nanobeads as Multicolor Labels for Simultaneous Multiplex Immunochromatographic Detection of Four Nitrofuran Metabolites in Aquatic Products
Source: Molecules. 2022 Nov 29;27(23):8324. doi: 10.3390/molecules27238324 (PMC9737793; doi:10.3390/molecules27238324)
Supplement: Supplementary file 1 [file molecules-27-08324-s001.zip]

Archive with 1 entries (1 files):
- molecules-2031797-supplementary.pdf
